# Supplementary material for: Successful In Vitro Modification of the Dmd Gene Using Prime Editing
Source: Cells. 2026 Apr 22;15(9):740. doi: 10.3390/cells15090740 (PMC13162614; doi:10.3390/cells15090740)
Supplement: Supplementary file 1 [file cells-15-00740-s001.zip]

Archive with 1 entries (1 files):
- cells-4177768-supplementary.pdf
